# Supplementary material for: A peptidoglycan storm caused by β-lactam antibiotic’s action on host microbiota drives Candida albicans infection
Source: Nat Commun. 2021 May 7;12:2560. doi: 10.1038/s41467-021-22845-2 (PMC8105390; doi:10.1038/s41467-021-22845-2)
Supplement: Supplementary file 3 — Source Data [file 41467_2021_22845_MOESM3_ESM.xlsx]

## Sheet: Fig. 1c
Figure 1c
Measurement of filamentous length on plate in µm
Aug -						Aug +
Sa	Ec	Sp	Se	Pa		Sa	Ec	Sp	Se	Pa
500	250	333.333	333.333	0		666.667	750	500	416.667	250
416.667	250	333.333	333.333	0		583.333	750	416.667	416.667	250
333.333	250	333.333	333.333	0		666.667	750	416.667	416.667	166.667
416.667	250	333.333	333.333	0		666.667	416.667	416.667	500	166.667
166.667	250	333.333	333.333	0		583.333	416.667	416.667	500	166.667
166.667	166.667	250	250	0		583.333	416.667	416.667	500	166.667
333.333	166.667	250	250	0		583.333	333.333	416.667	500	83.3333
250	166.667	250	250	0		583.333	583.333	583.333	500	83.3333
416.667	166.667	250	250	0		583.333	583.333	583.333	500
166.667	166.667	250	250	0		583.333	416.667	416.667	500
416.667	166.667					583.333		333.333	500
						583.333		333.333	500
						583.333			500
Measurement of density on plate (Mean gray area) of two data sets.
Data Set 1
Aug	Sa	Ec	Sp	Se	Pa
-	9.333	21.403	15.598	31.126	12.536
+	91.024	65.436	81.643	74.698	60.206
Figure 1c (upper panel)
Data Set 2
Aug	Sa	Ec	Sp	Se	Pa
-	13.477	7	13.269	27.13	0
+	58.854	35	26.597	52	0
Avearge of data set 1 and set 2
Aug	Sa	Ec	Sp	Se	Pa
-	11.405	14.2015	14.4335	29.128	6.268
+	74.939	50.218	54.12	63.349	30.103
Figure 1c (lower panel, hyphal length, µm)
	Sa	Sa	Ec	Ec	Sp	Sp	Se	Se	Pa	Pa
Aug	No Aug	Aug	No Aug	Aug	No Aug	Aug	No Aug	Aug	No Aug	Aug
	350	615	210	520	285	505	250	495	0	180
	205	540	190	735	300	480	285	435	0	90
	450	625	250	705	330	425	290	440	0	75
	355	650	175	500	290	360	265	505	0	125
	420	565	175	600	270	510	330	475	0	170
	490	545	180	420	245	400	320	490	0	140
	355	610	150	650	265	455	235	510	0	85
	455	545	125	380	240	390	240	515	0	205
	230	625	225	540	315	345	315	450	0	80
	310	595	140	350	265	380	270	485	0	200
Average	362	591.5	182	540	280	425	280	480	0	135

## Sheet: Fig. 1e
Figure 1e (Upper left panel)
Measurement of density on plate (Mean gray area) of two data sets.
Data Set 1
	No Abx	Aug	Amp	Cef	Imi	Cip	Chl	Gen	Str
Ca	0.421	6.797	0	0	15.961	0	1.114	0	0
Ca+Sa	21	38.48	55.513	49.177	44	37.518	4.235	5.392	0
Ca+Ec	9	47.172	32.846	31.862	69.955	0	0	7.431	0
Data Set 2
	No Abx	Aug	Amp	Cef	Imi	Cip	Chl	Gen	Str
Ca	0.052	0	0	0	0	0	0	1.522	20.831
Ca+Sa	1.396	81.682	70.419	63.687	53.186	11.226	-0.677	39.342	7.651
Ca+Ec	2.357	63.229	57.723	58.609	57.04	0	54.618	38.128	22.934
Avearge of data set 1 and set 2
	No Abx	Aug	Amp	Cef	Imi	Cip	Chl	Gen	Str
Ca	0.2365	3.3985	0	0	7.9805	0	0.557	0.761	10.4155
Ca+Sa	11.198	60.081	62.966	56.432	48.593	24.372	1.779	22.367	3.8255
Ca+Ec	5.6785	55.2005	45.2845	45.2355	63.4975	0	27.309	22.7795	11.467
Measurement of filamentous length on plate in µm
Figure 1e (upper right panel and lower panel, hyphal length, µm)
S. aureus											E. coli
Abx	No Abx	Aug	Amp	Cef	Imi	Cip	Chl	Gen	Str		No Abx	Aug	Amp	Cef	Imi	Cip	Chl	Gen	Str
	295	1050	815	740	950	170	230	260	350		170	955	965	870	680	380	345	420	85
	50	825	955	750	680	195	210	185	510		420	1300	830	1250	760	430	460	185	145
	125	955	1080	675	890	185	205	110	400		260	1050	880	1200	780	410	550	310	325
	280	950	785	720	715	120	190	350	380		345	980	1000	960	790	270	250	290	165
	240	910	985	615	860	215	185	240	455		520	955	790	895	640	290	380	250	250
	180	795	840	785	805	180	175	250	375		300	1100	660	980	600	310	390	355	300
	470	975	1100	670	760	210	170	390	425		480	920	765	840	960	415	425	160	420
	80	770	920	690	725	240	150	170	290		755	1250	845	1000	850	350	400	235	280
	410	890	875	815	660	165	160	325	435		800	880	915	1080	880	345	505	280	460
	320	990	935	660	955	140	235	220	310		680	990	700	750	885	400	280	375	525
Average	245	911	929	712	800	182	191	250	393		473	1308	835	982.5	782.5	360	398.5	286	295.5
S. aureus											E. coli
Unpaied t test	No Abx : Aug		Aug: Cip		Aug:Chl		Aug:Gen		Aug:Str		No Abx:Aug		Aug:Cip		Aug:Chl		Aug:Gen		Aug:Str
P value	2e-10		<0.0000000001		<0.0000000001		<0.00000000001		2e-11		1.6902e-06		3.08e-11		4.8e-10		1.9e-11		6.9e-10
P value significance	****		****		****		****		****		****		****		****		****		****
Significantly different (P < 0.05)?	Yes		Yes		Yes		Yes		Yes		Yes		Yes		Yes		Yes		Yes
One- or two-tailed P value?	Two tailed		Two-tailed		Two-tailed		Two-tailed		Two-tailed		Two-tailed		Two-tailed		Two-tailed		Two-tailed		Two-tailed
	No: Amp		Amp:Cip		Amp:Chl		Amp:Gen		Amp:Str		No Abx:Amp		Amp:Cip		Amp:Chl		Amp:Gen		Amp:Str
P value	3e-10		<0.00000000001		<0.0000000001		<0.00000000001		7e-11		0.000165724		4e-10		1.7045e-08		2.2e-10		1.987e-08
P value significance	****		****		****		****		****		***		****		****		****		****
Significantly different (P < 0.05)?	Yes		Yes		Yes		Yes		Yes		Yes		Yes		Yes		Yes		Yes
One- or two-tailed P value?	Two-tailed		Two-tailed		Two-tailed		Two-tailed		Two-tailed		Two-tailed		Two-tailed		Two-tailed		Two-tailed		Two-tailed
	No Abx:Cef		Cef:Cip		Cef:Chl		Cef:Gen		Cef:Str		No Abx:Cef		Cef:Cip		Cef:Chl		Cef:Gen		Cef:Str
P value	1.25e-08		<0.0000000001		<0.000000000001		<0.0000000001		1.72e-09		1.05167e-05		7e-10		7.9e-09		3.1e-10		6.33e-09
P value significance	****		****		****		****		****		****		****		****		****		****
Significantly different (P < 0.05)?	Yes		Yes		Yes		Yes		Yes		Yes		Yes		Yes		Yes		Yes
One- or two-tailed P value?	Two-tailed		Two-tailed		Two-tailed		Two-tailed		Two-tailed		Two-tailed		Two-tailed		Two-tailed		Two-tailed		Two-tailed
	No Abx:Imi		Imi:Cip		Imi:Chl		Imi:Gen		Imi:Str		No Abx:Imi		Imi:Cip		Imi:Chl		Imi:Gen		Imi:Str
P value	9.1e-09		1e-12		<0.00000000001		2.5e-10		7.98e-09		0.000838458		4.99e-09		1.8204e-07		1.91e-09		1.2347e-07
P value significance	****		****		****		****		****		***		****		****		****		****
Significantly different (P < 0.05)?	Yes		Yes		Yes		Yes		Yes		Yes		Yes		Yes		Yes		Yes
One- or two-tailed P value?	Two-tailed		Two-tailed		Two-tailed		Two-tailed		Two-tailed		Two-tailed		Two-tailed		Two-tailed		Two-tailed		Two-tailed

## Sheet: Fig 2b,d
Figure 2b and d
Percentage of hyphae induced by S. aureus broth treated with different antibiotics (three independent experiements).
Sa									Unpaired t test
Un	Amp	Aug	Cef	Imi	Str	Chl	Cip	Gen			Abx:Amp	Amp:Str	Amp:Chl	Amp:Cip	Amp:Gen		Abx:Aug	Aug:Str	Aug:Chl	Aug:Cip	Aug:Gen		Abx:Cef	Cef:Str	Cef:Chl	Cef:Cip	Cef:Gen		Abx:Imi	Imi:Str	Imi:Chl	Imi:Cip	Imi:Gen
51	97	100	93	99	54	65	52	51		P value	0.0066	0.0009	0.0038	0.0106	0.0004		0.0066	0.0016	0.005	0.0076	0.0009		0.0045	0.0001	0.0013	0.0055	<0.0001		0.0041	0.0041	0.001	0.005	<0.0001
15	88	84	91	96	58	52	28	47			**	***	**	*	***		**	**	**	**	***		**	***	**	**	****		**	**	***	**	****
33	85	92	99	92	56	59	16	50		Signaificant?	Yes	Yes	Yes	Yes	Yes		Yes	Yes	Yes	Yes	Yes		Yes	Yes	Yes	Yes	Yes		Yes	Yes	Yes	Yes	Yes
											Two-tailed	Two-tailed	Two-tailed	Two-tailed	Two-tailed		Two-tailed	Two-tailed	Two-tailed	Two-tailed	Two-tailed		Two-tailed	Two-tailed	Two-tailed	Two-tailed	Two-tailed		Two-tailed	Two-tailed	Two-tailed	Two-tailed	Two-tailed
Percentage of hyphae induced by E. coli broth treated with different antibiotics (three independent experiements).
Ec
Un	Amp	Aug	Cef	Imi	Str	Chl	Cip	Gen			Abx:Amp	Amp:Str	Amp:Chl	Amp:Cip	Amp:Gen		Abx:Aug	Aug:Str	Aug:Chl	Aug:Cip	Aug:Gen		Abx:Cef	Cef:Str	Cef:Chl	Cef:Cip	Cef:Gen		Abx:Imi	Imi:Str	Imi:Chl	Imi:Cip	Imi:Gen
51	100	100	100	100	50	51	69	42		P value	<0.0001	<0.0001	<0.0001	0.003	0.0002		0.0001	<0.0001	<0.0001	0.005	0.0005		<0.0001	<0.0001	<0.0001	0.003	0.0002		<0.0001	<0.0001	<0.0001	0.003	0.0002
42	100	92	100	100	52	51	46	50			****	****	****	**	***		***	****	****	**	***		****	****	****	**	***		****	****	****	**	***
46	100	97	100	100	50	48	53	34		Significant?	Yes	Yes	Yes	Yes	Yes		Yes	Yes	Yes	Yes	Yes		Yes	Yes	Yes	Yes	Yes		Yes	Yes	Yes	Yes	Yes
											Two-tailed	Two-tailed	Two-tailed	Two-tailed	Two-tailed		Two-tailed	Two-tailed	Two-tailed	Two-tailed	Two-tailed		Two-tailed	Two-tailed	Two-tailed	Two-tailed	Two-tailed		Two-tailed	Two-tailed	Two-tailed	Two-tailed	Two-tailed
Average measurement of the hyphae length induced by S. aureus broth treated with different antibiotics of three independent experiements.
Sa
Un	Amp	Aug	Cef	Imi	Chl	Str	Cip	Gen
22	37	34	38	41	27	29	28	24
18	39	43	38	51	23	27	24	24
20	36	37	44	37	23		25	16
Average measurement of the hyphae length induced by E. coli broth treated with different antibiotics of three independent experiements.
Ec
Un	Amp	Aug	Cef	Imi	Chl	Str	Cip	Gen
23	34	45	42	39	22	24	24	24
21	34	43	44	40	23	19	22	23
22	33	36	38	41	25	22	19	27

## Sheet: Fig. 3b,c,d
Figure 3b
The PGN level in sensitive and resistant strain.
Aug-S	Aug-R	Amp-S	Amp-R	Imi-S	Imi-R	Cef-S	Cef-R	Str-S	Str-S	Chl-S	Chl-R	Cip-S	Cip-R	Cfe-S	Cef-R
24.5	7.3	48.5	6.2	35	10.2	24.2	7.7	1.9	2.6	1.4	1.5	3.9	2.9	1.4	2.4
35.5	6.6	37.5	5.7	41	6.2	19	4.3	2.8	2.2	2	1.8	0.8	2.5	0.7	2.2
36.5	11.9	39.2	3.2	42.5	7.2	18.5	4.9	1.1	1.2	1.6	2.2	2.3	2.1	1.4	1.8
Two-tailed unpaired t test
	Aug-S:Aug-R		Amp-S:Amp-R		Imi-S:Imi-R		Cef-S-Cef:R
P Value	0.0049		0.0005		0.0003		0.0021
	**		***		***		**
Significance	Yes		Yes		Yes		Yes
	Two-tailed		Two-tailed		Two-tailed		Two-tailed
t, df	t=5.627, df=4		t=10.36, df=4		t=12.23, df=4		t=7.104, df=4
Figure 3c
The effect of 2E7 PGN Ab in the hyphae induction of bacterial culture broth
S.aureus
% of broth	0.02			0.05			0.1
	Yeast	Hyphae	Percentage	Yeast	Hyphae	Percentage	Yeast	Hyphae	Percentage
Broth alone	5	45	90	2	48	96	0	50	100
PGN mAb	50	0	0	50	0	0	47	3	6
cAb	5	45	90	5	45	90	0	50	100
E.coli
% of broth	0.02			0.05			0.1
	Yeast	Hyphae	Percentage	Yeast	Hyphae	Percentage	Yeast	Hyphae	Percentage
Broth alone	5	45	90	0	50	100	0	50	100
PGN mAb	50	0	0	48	2	4	37	13	26
cAb	5	45	90	4	46	92	10	40	80
Figure 3d
Percentage of hyhae induced by F13 fraction (n = 50)
F13	Control		Cef		Amp		Aug		Imi
Data set 1	32		92		80		66		78
Data set 2	26		96		100		100		100
Average	29		94		90		83		89

## Sheet: Figure 5c,d
Figure 5c,d
Percentages of hyphae in mice cecum and hyphae
Cecum								Feces								Unpaired t text		Cecum												Feces
	Untreated	Amp	Aug	Cef	Chl	Str			Untreated	Amp	Aug	Cef	Chl	Str				Un:Amp	Amp:Chl	Amp:Str		Un:Aug	Aug:Chl	Aug:Str		Un:Cef	Cef:Chl	Cef:Str		Un:Amp	Amp:Chl	Amp:Str		Un:Aug	Aug:Chl	Aug:Str		Un:Cef	Cef:Chl	Cef:Str
Mouse 1	0	61	93	70	23	0		Mouse 1	0	41	70	39	1	9			P Value	<0.0001	<0.0001	0.0041		<0.0001	<0.0001	0.0005		<0.0001	<0.0001	0.0006		<0.0001	0.0002	0.0066		<0.0001	<0.0001	0.0009		0.0004	0.0012	0.0155
Mouse 2	0	90	80	97	18	25		Mouse 2	0	58	63	41	5	1				****	****	**		****	****	***		****	****	***		****	***	**		****	****	***		***	**	*
Mouse 3	0	82	82	95	30	0		Mouse 3	0	67	72	88	21	22			Significant?	Yes	Yes	Yes		Yes	Yes	Yes		Yes	Yes	Yes		Yes	Yes	Yes		Yes	Yes	Yes		Yes	Yes	Yes
Mouse 4	0	71	92	93	25	48		Mouse 4	0	90	97	74	3	42				Two-tailed	Two-tailed	Two-tailed		Two-tailed	Two-tailed	Two-tailed		Two-tailed	Two-tailed	Two-tailed		Two-tailed	Two-tailed	Two-tailed		Two-tailed	Two-tailed	Two-tailed		Two-tailed	Two-tailed	Two-tailed
Length of C. albicans hyphae in cecum (µm)							Length of C. albicans hyphae in feces (µm)							Unpaired t text (Feces)
	Amp	Aug	Cef	Chl	Str			Amp	Aug	Cef	Chl	Str			Amp:Chl	Amp:Str		Aug:Chl	Aug:Str		Cef:Chl	Cef:Str
	19	34	50	9	16			75	65	13	16	25		P Value	<0.0001	<0.0001		<0.0001	<0.0001		<0.0001	<0.0001
	56	16	28	13	25			34	22	22	16	22			****	****		****	****		****	****
	50	22	13	19	16			34	28	28	16	13		Significant?	Yes	Yes		Yes	Yes		Yes	Yes
	63	13	13	6	28			44	16	75	13	31			Two-tailed	Two-tailed		Two-tailed	Two-tailed		Two-tailed	Two-tailed
	25	44	9	13	22			13	13	41	9	19
	22	16	22	16	28			13	13	38	6	19
	28	34	28	31	22			16	13	33	6	16		Unpaired t text (Cecum)
	31	16	50	16	19			63	31	53	9	19			Amp:Chl	Amp:Str		Aug:Chl	Aug:Str		Cef:Chl	Cef:Str
	19	22	25	31	16			41	16	22	6	13		P Value	<0.0001	<0.0001		<0.0001	<0.0001		<0.0001	<0.0001
	88	13	19	6	19			38	16	19	10	12			****	****		****	****		****	****
	41	44	25	6	28			28	28	44	15	22		Significant?	Yes	Yes		Yes	Yes		Yes	Yes
	31	28	19	10	16			72	28	22	8	13			Two-tailed	Two-tailed		Two-tailed	Two-tailed		Two-tailed	Two-tailed
	47	16	38	13	25			16	25	34	20	27
	41	31	28	19	16			22	19	44	17	14
	97	59	33	7	25			31	22	43	9	19
	34	22	25	13	22			66	19	19	11	16
	34	47	19	8	32			69	28	28	14	19
	19	38	22	18	21			34	38	66	14	10
	59	41	22	13	19			22	38	31	18	20
	22	31	34	11	16			31	38	22	7	14
	31	44	41	6	8			56	63	19	7	16
	69	28	22	29	28			69	75	19	9	19
	75	53	34	13	30			34	94	26	10	13
	75	44	31	16	22			22	34	31	6	25
	31	34	31	31	23			25	28	66	20	11
	31	31	44	16	26			58	44	63	18	13
	78	72	38	18	19			47	94	66	16	12
	72	44	41	7	16			31	56	56	13	12
	31	44	38	6	19			47	53	54	9	22
	81	38	41	10	11			16	65	38	7	13
	31	50	41	13	16			34	75	38	6	8
	38	44	44	22	25			44	42	13	9	14
	44	47	44	7	9			59	58	19	6	18
	44	56	63	13	17			28	43	44	10	16
	63	56	34	8	22			31	52	81	15	19
	47	59	47	13	28			25	69	44	8	10
	100	41	31	15	23			53	70	50	16	14
	38	31	41	11	12			34	66	51	15	23
	53	80	38	6	16			80	34	41	9	16
	31	28	25	16	18			55	88	66	11	9
	25	53	25	13	9			46	59	50	9	16
	38	42	47	8	18			64	28	45	14	12
	41	34	38	31	20			82	49	38	13	22
	31	28	66	28	27			39	25	39	11	13
	78	72	31	18	32			68	53	35	10	22
	60	75	59	9	16			46	62	44	9	14
	36	61	19	6	13			95	31	81	10	10
	72	95	50	10	20			72	55	37	12	16
	81	81	50	14	17			59	56	50	8	19
	32	47	50	11	10			77	47	25	9	32
	38	38	38	7	11			52	70	37	14	11
	41	34	38	12	25			102	39	68	7	10
	83	68	59	8	9

## Sheet: Fig. 6a-d
											unpaired t test
Figure 6a (PGN levels mesured by ELISA)
Hour		0 (amp)	0 (Str)	6 (Amp)	6 (str)	24 (Amp)	24 (Str)	72 (Amp)	72 (str)			Amp (0:6)	Amp (0:24)	Amp (0:72)	Amp:Str (6h)	Amp:Str (24h)	Amp:Str (72h)
	Mouse 1	2.325	1.522	24.632	1.689	26.621	19.645	23.214	10.234		P value	0.0029	3.4412e-05	0.000114481	0.0028	0.0041	0.0111
PGN (ug/ml)	Mouse 2	0.822	3.332	19.546	3.212	25.544	17.675	24.988	17.554			**	****	***	**	**	*
	Mouse 3	3.105	4.768	31.665	0.745	29.023	15.362	28.012	14.354		Significant?	Yes	Yes	Yes	Yes	Yes	Yes
												Two-tailed	Two-tailed	Two-tailed	Two-tailed	Two-tailed	Two-tailed
Figure 6b (PGN level in the feces measured by HEK-NOD2 tlr5-/- cell assay)
Hour		0	0	6	6	24	24	72	72		unpaied t test
Antibiotics		Amp	Str	Amp	Str	Amp	Str	Amp	Str			Amp (0:6h)	Amp (0:24)	Amp (0:72)	Amp:Str (6h)	Amp:Str (24h)	Amp:Str (72h)
	Mouse 1	10.021	19.012	117.583	42.331	149.213	110.461	117.261	61.558		P value	0.0004	0.0001	0.0002	0.0027	0.0091	0.0473
PGN (ug/g)	Mouse 2	20.133	24.544	133.513	25.664	167.117	83.728	184.621	82.563			***	***	***	**	**	*
	Mouse 3	20.764	18.912	90.255	44.142	182.546	49.132	173.883	125.771		Significant?	Yes	Yes	Yes	Yes	Yes	Yes
	Mouse 4	15.132	10.564	81.231	51.015	112.433	57.887	124.566	109.443			Two-tailed	Two-tailed	Two-tailed	Two-tailed	Two-tailed	Two-tailed
Figure 6c
Colony Forming Units (CFU) of WT C. albicans and hgc1 mutant in the feces of mice treated with differrent antibiotics.
Day	Un					Amp					Aug					Cef					Chl					Str					hgc1 mutant (Amp, 1x inoculum)
1	13300	85400	8610	28900	126000	71900000	252000000	196000000	90900000	65800000	22300000	98500000	29600000	211000000	302000000	261000000	122000000	222000000	248000000	122000000	7070000	88300000	18500000	70600000	247000000	98900	31100	6670000	13300000	18100000	60100000	108000000	47600000	47800000	81900000
2	154000	39300	316000	176000	141000	209000000	38700000	79000000	160000000	43500000	261000000	18300000	211000000	239000000	58100000	113000000	136000000	233000000	214000000	570000000	27600000	4840000	175000000	40500000	32800000	13200000	2190000	12800000	3070000	2630000	195000000	116000000	192000000	38400000	221000000
3	277000	6300	212000	547000	25600	35000000	103000000	65800000	100000000	60300000	124489800	330769200	356818200	177272700	991304300	20800000	267000000	242000000	26400000	529000000	33100000	45800000	81800000	12600000	87700000	4110000	1280000	6080000	11300000	8780000	24800000	48100000	94300000	179000000	180000000
4	185000	34700	251000	35900	37500	223000000	304000000	18900000	35900000	175000000	131481500	247142900	604761900	118181800	505555600	360000000	87500000	113000000	217000000	48400000	35800000	55300000	28600000	32400000	29800000	10900000	11900000	10300000	1910000	2390000	10500000	14300000	25900000	25900000	26700000
Figure 6d	C. albicans CU in the kidney of mice.																														hgc1 mutant (Amp, 2x inoculum)
C. albicans	WT	WT	WT	WT	WT	WT	hgc1 (Amp)		Fisher's exact test.																						601000000	188000000	97600000	508000000	319000000
Abx	Untreated	Amp	Aug	Cef	Chl	Str	Amp																								3.45	221000000	252000000	88400000	75600000
Mouse 1	0	10	74	0	0	0	525		Comparison	pvalue.fisher.test	(FDR) p.adj.fisher.test																				294000000	122000000	75300000	189000000	82000000
Mouse 2	0	15	39	0	0	0	0		Amp : Chl	0.000119	0.000298																				73500000	253000000	85900000	189000000	57600000
Mouse 3	0	85	660	15	0	0	0		Amp : Str	1.08e-05	4.05e-05
Mouse 4	0	49000	188	8	0	0	0		Aug : Chl	0.000119	0.000298
Mouse 5	0	1500	46	12	0	0	0		Aug : Str	1.08e-05	4.05e-05
Mouse 6	0	15	8	5	0	0	0		Cef : Chl	0.0198	0.033
Mouse 7	0	15	15	10	0	0	0		Cef : Str	0.0031	0.00581
Mouse 8	0	0	14	0	0	0	0
Mouse 9	0	304	27	10	5	0	5		We used R for analysis, we applied Fisher’s exact test for two-two group comparison. P-value < 0.05 means there are significant differences between the two groups.
Mouse 10	0	5	19	5	0	0	0

## Sheet: Supplement Fig. 2
Supplementary Figure 2
Measurement of filamentous length on plate in µm
MSSA#1												Unpaired t test
No Abx	450	460	310	310	300	365	370	375	375	375	380		No Abx:Amp	No Abx:Aug	NoAbx:Cef	NoAbx:Imi
Amp	426	450	625	625	670	480	470	468.75	520	380	700	P value	0.0011	<0.0001	<0.0001	<0.0001
Aug	800	790	785	781.25	781.25	810	950	625	625	468.75	468.75		**	****	****	****
Cef	775	800	781.25	940	781.25	937.5	780	960	935	950			Yes	Yes	Yes	Yes
Imi	795	781.25	825	781.25	780	810	781.25	781.25	770	790	670		Two-tailed	Two-tailed	Two-tailed	Two-tailed
MSSA#2
No Abx	468.75	468.75	375	375	343.75	343.75	156.25	62.5	375	375		Unpaired t test
Aug	781.25	781.25	687.5	687.5	687.5	625	625	625	468.75	468.75			No Abx:Amp	No Abx:Aug	NoAbx:Cef	NoAbx:Imi
Amp	781.25	781.25	562.5	562.5	562.5	562.5	375	375	375	0		P value	0.0039	<0.0001	<0.0001	<0.0001
Cef	781.25	781.25	781.25	781.25	781.25	781.25	781.25	937.5	937.5	937.5			**	****	****	****
Imi	625	625	625	625	625	625	625	781.25	781.25	937.5			Yes	Yes	Yes	Yes
													Two-tailed	Two-tailed	Two-tailed	Two-tailed
MSSA#3
No Abx	435	450	325	250	240	245	312.5	156.25	156.25	180		Unpaired t test
Aug	660	490	520	562.5	625	870	395	945	765	420			No Abx:Amp	No Abx:Aug	NoAbx:Cef	NoAbx:Imi
Amp	655	680	710	625	562.5	570	562.5	560	312.5	468.75		P value	<0.0001	<0.0001	<0.0001	<0.0001
Cef	950	937.5	790	870	815	781.25	780	880	815	920			****	****	****	****
Imi	940	937.5	985	781.25	800	781.25	780	781.25	830	781.25	822		Yes	Yes	Yes	Yes
													Two-tailed	Two-tailed	Two-tailed	Two-tailed
MRSA#2
No Abx	468.75	468.75	320	310	315	312.5	314	156.25	160	158			No Abx:Amp	No Abx:Aug	NoAbx:Cef	NoAbx:Imi
Aug	300	315	325	312.5	320	334	300	312.5	250	250		P value	0.2698	0.7757	<0.001	0.2209
Amp	300	320	312.5	312.5	350	315	350	290	315	625			ns	ns	***	ns
Cef	640	650	625	625	630	600	510	468.75	450	781.25			No	No	Yes	No
Imi	781.25	625	468.75	450	156.25	312.5	300	320	312.5	290			Two-tailed	Two-tailed	Two-tailed	Two-tailed
MRSA#1													No Abx:Amp	No Abx:Aug	NoAbx:Cef	NoAbx:Imi
No Abx	485	470	468.75	450	470	625	312.5	290	330	310	320	P value	0.726	0.0114	0.7774	0.0018
Aug	455	467	468.75	480	465	620	610	625	625	318			ns	*	ns	**
Amp	375	375	375	375	375	375	375	375	375	468.75			No	Yes	No	Yes
Cef	625	625	625	625	625	625	625	625	625	468.75	468.75		Two-tailed	Two-tailed	Two-tailed	Two-tailed
Imi	781	781.25	625	625	468.75	468.75	468.75	468.75	375	480
MRSA#3													No Abx:Amp	No Abx:Aug	NoAbx:Cef	NoAbx:Imi
No Abx	312.5	312.5	450	468.75	468.75	625	265	250	270	280	250	P Value	0.9327	0.8712	0.2277	0.0008
Aug	470	435	310	320	314	315	312.5	340	312.5	250	260		ns	ns	ns	***
Amp	468.75	456	465	468.75	475	781.25	145	156.25	166	150	159		No	No	No	Yes
Cef	625	630	470	468.75	475	468.75	468	312.5	312.5	325	310		Two-tailed	Two-tailed	Two-tailed	Two-tailed
Imi	460	470	480	450	468.75	625	630	760	780	790	340		t=0.08565, df=18
Ec-S						Ec-R						Unpaired t test (Ec_S)					Ec-R
No Abx	Amp	Aug	Cef	Imi		No Abx	Amp	Aug	Cef	Imi		No Abx:Amp	No Abx:Aug	No Abx:Cef	No Abx:Imi			No Abx:Amp	No Abx:Aug	No Abx:Cef	No Abx:Imi
113.636	690	568.182	680	568.182		454.545	450	345	235	454.545	P Value	<0.0001	<0.0001	<0.0001	<0.0001		P Value	0.9513	0.9371	0.0789	0.5178
454.545	655	568.182	681.818	568.182		340.909	340.909	340.909	225	113.636		****	****	****	****			ns	ns	ns	ns
454.545	681.818	795	690	454.545		228	272.727	330	115	113.636		Yes	Yes	Yes	Yes			No	No	No	No
340.909	568.182	795.455	685	460		227.273	227.273	225	120	272.727		Two-tailed	Two-tailed	Two-tailed	Two-tailed			Two-tailed	Two-tailed	Two-tailed	Two-tailed
227.273	568.182	680	795.455	454.545		231	227.273	220	113.636	272.727
110	570	681.818	795.455	440		227.273	181.818	227.273	118	295.455
130	550	670	454.545	350		113	110	230	113	238
113.636	450	690	568.182	340.909		115	122	227.273	115	227.273
227.273	454.545	681.818	560	340		113.636	113.636	113.636	110	225
230	440	636.364	570	340.909		118	121	118	181.818	227.273
227.273	454.545			335		181.818		113.636		225
220	460							113		220
	Measurement of density on plate (Mean gray area) of two data sets.
	Data Set 1
		Ca	NCTC8530	MSSA2151	MSSA712	MRSA#1	MRSA#2	MRSA#3	AmpS-Ec	AmpR-Ec
	No Abx	0	23	20	2	31.741	16.885	15.169	19.57	5.94
	Aug	8.708	29.393	40.927	36.576	46.918	31.519	20.666	44.012	18.651
	Amp	16	26.126	34.259	24	12.603	8.607	8.155	42.857	28.561
	Cef	0	67.468	49.09	43.135	7.411	12.675	10.403	63.463	35.573
	Imi	4.027	42.879	52.24	48.402	0.122	0	-0.018	61.329	41.791
	Data Set 2
		Ca	NCTC8530	MSSA2151	MSSA712	MRSA#1	MRSA#2	MRSA#3	AmpS-Ec	AmpR-Ec
	No Abx	0	10.477	4.648	2.617	7.011	16.571	31.391	8.818	17.536
	Aug	0	80.348	61.064	55.345	29.063	33.488	33.939	64.401	9.249
	Amp	2	87.082	48.718	64.445	14.728	19.244	0.277	40.248	2.089
	Cef	13.734	70.085	74.153	72.857	16.741	22.811	31.304	34.997	15.253
	Imi	3	83.887	48.283	74.35	41.332	62.225	17.242	84.22	27.013
	Avearge of data set 1 and set 2
		Ca	NCTC8530	MSSA2151	MSSA712	MRSA#1	MRSA#2	MRSA#3	AmpS-Ec	AmpR-Ec
	No Abx	0	16.7385	12.324	2.3085	19.376	16.728	23.28	14.194	11.738
	Aug	4.354	54.8705	50.9955	45.9605	37.9905	32.5035	27.3025	54.2065	13.95
	Amp	9	56.604	41.4885	44.2225	13.6655	13.9255	4.216	41.5525	15.325
	Cef	6.867	68.7765	61.6215	57.996	12.076	17.743	20.8535	49.23	25.413
	Imi	3.5135	63.383	50.2615	61.376	20.727	31.1125	8.612	72.7745	34.402

## Sheet: Supplementary Fig. 4c
Supplementary Figure 4c
TCT		yeast	hyphal
	TCT 100uM	3	5			1		0.603	132.486	85	162	8.773
		1	4	69.2308		2		0.603	132.486	85	162	8.773
		7	12			3		0.903	128.281	10.17	163.057	13.064
		0	2	66.6667		4		0.25	139.94	104	190.894	3.74
						5		0.37	108.019	71	135	5.602
		11	23			6		0.691	108.098	94.012	135.94	10.364
						7		6022.71	101.712	0	255	0
			67.6471			8		0.674	143.385	73.42	191.12	9.743
						9		1.053	99.944	71.24	179.201	15.892
						10		1447680	122.669	1	254	0
						11		6022.71	122.669	1	254	0
						12		1.048	106.565	69.595	138.72	15.587
						13		0.853	133.608	87	157.79	12.854
						14		0.716	150.865	121.369	189.67	10.627
						15		0.741	133.291	97.397	156.71	11.314
						16		0.441	123.256	108	169.783	6.707
						17		0.661	109.23	88	134	10.023
						18		0.508	111.414	97.05	127.701	7.555
						19		6022.71	157.976	3	249	0
						20		0.741	118.068	61	173	10.512
						21		0.553	74.237	30.586	117	7.871
						22		0.158	143.579	139	148	2.352
						23		0.707	67.055	32.46	106.085	9.842
						24		0.595	123.813	38	205.99	8.404
						25	Mean	61073.4	120.527	65.346	173.152	7.9
						26	SD	295353	21.833	41.27	43.9	4.774
						27	Min	0.158	67.055	0	106.085	0
						28	Max	1447680	157.976	139	255	15.892
												7.89996
												4.77384
		yeast	hyphal		Label	Area	Mean	Min	Max	Length
	TCT 200uM	3	13		1	1.169	112.887	73.12	153.592	17.669
		1	7	83.3333	2	0.761	109.241	80	151	10.878
		2	11	84.6154	3	1.028	139.019	98	178.56	13.961
					4	1.019	73.132	46.03	118	14.307
		6	31		5	0.533	91.473	57.16	131.41	7.387
			83.7838		6	0.782	113.026	76	187	11.168
					7	0.57	81.973	69.488	98	7.995
					8	0.807	102.604	72	127.6	11.443
					9	0.911	86.999	60.12	139	12.629
					10	1.215	136.102	69.2	185	16.456
					11	1.369	84.228	10.34	172	20.381
					12	1.023	140.112	94.12	198.16	14.116
					13	0.811	159.019	111	204	10.972
					14	0.845	143.32	32	251	11.64
					15	0.89	152.371	66	206.13	11.945
					16	1.202	123.786	47.48	180.37	15.822
					17	0.998	98.783	8.4	166	14.422
					18	0.965	148.118	64.94	196	13.467
					19	0.491	162.768	132	189	6.715
					20	0.861	136.121	36	246.44	11.533
					21	1.111	152.458	109	212.24	15.229
					22	0.869	161.251	132.32	191	12.049
					23	1.053	85.982	22	138	14.682
					24	1.086	102.738	13.78	170	14.369
										12.9681
										3.15237
						Label	Area	Mean	Min	Max	Length
		yeast	hyphal		1		1.385	148.41	27.4	227.413	20.028
	TCT 500uM	0	3		2		1.173	169.59	34	219.6	16.564
		1	7	90.9091	3		1.157	88.169	22.52	145	16.861
		0	5		4		0.445	142.127	77	191	6.061
		0	9	100	5		0.932	95.482	39	186	11.516
		1	24		6		0.607	107.9	36	169	8.174
			96		7		1.444	95.747	40	210	18.793
					8		0.516	73.563	19	134	6.852
					9		1.377	67.576	16	191	19.197
					10		0.541	78.421	19	161	7.177
					11		1.24	124.028	25.12	184.92	16.963
					12		0.528	82.87	36.22	170	7.362
					13		1.356	144.444	46	199	19.773
					14		0.949	97.465	27	182.62	13.458
					15		0.632	149.824	21	196.78	8.83
					16		1.327	150.634	37	232	19.267
					17		1.531	151.012	29	211.78	21.01
					18		1.348	132.043	0	231.62	19.591
					19		1.448	92.082	24	157	20.079
					20		1.023	108.852	31	205.43	15.534
					21		1.577	67.713	46.72	161	23.096
					22		1.053	96.982	40.22	202	15.44
					23		1.078	138.248	49	180.34	15.913
					24	Mean	1.072	113.182	32.27	189.065	15.11
					25	SD	0.365	31.337	15.022	27.052	5.32
					26	Min	0.445	67.576	0	134	6.061
					27	Max	1.577	169.59	77	232	23.096
M-TCT
	yeast	hyphal			Label	Area	Mean	Min	Max	Length
M-TCT 100uM	1	1		1		0.657	156.459	109.373	224.53	9.933
	3	1	33.3333	2		0.707	160.366	130	211.08	10.74
	9	4		3		0.279	149.188	105.091	218.83	4.148
	2	3	38.8889	4		0.337	147.666	124	187	4.779
	15	9		5		0.716	113.351	85.81	152	10.692
		37.5		6		0.241	110.823	91.819	134.895	3.494
				7		0.724	159.015	116	176.09	10.715
				8		0.728	158.232	129	214	10.788
				9		0.786	136.074	73.07	220.194	11.617
				10		0.732	120.011	75.33	168	10.778
				11	Mean	0.591	141.119	103.949	190.662	8.768
				12	SD	0.214	19.683	21.429	31.83	3.233
				13	Min	0.241	110.823	73.07	134.895	3.494
				14	Max	0.786	160.366	130	224.53	11.617
					Label	Area	Mean	Min	Max	Length
	yeast	hyphal		1		1.14	129.422	56.999	201	17.148
M-TCT 200uM	5	4		2		0.79	113.093	66	182.21	11.633
	1	2		3		0.624	99.102	34.4	154.2	9.135
	0	3		4		0.616	75.129	21.115	111.9	9.227
	0	3		5		1.36	113.894	76.52	184.92	20.339
	4	8		6		0.944	133.93	76.664	196.45	13.848
	5	4		7		0.345	157.687	112.93	186.735	5.006
	7	6	57.6923	8		0.495	124.301	95	137.56	7.026
	5	7		9		1.157	103.139	76	140.226	17.462
	0	6		10		0.874	101.329	73	133.485	13.161
	4	6		11		0.653	147.796	110.43	238	9.369
	0	2		12		0.79	166.156	127	204.84	11.786
	0	3	72.7273	13		0.324	170.884	124	224.34	4.89
	31	54		14		0.466	153.591	108	215	7.009
		63.5294		15		0.894	139.49	88	172.059	13.268
				16		0.374	126.431	76	148.925	5.558
				17		0.778	148.077	116.24	168	11.667
				18		0.47	133.024	98	185	7.048
				19		0.703	139.454	105	172.406	10.602
				20		0.612	133.627	51	157.731	9.3
				21		0.345	119.173	67.29	162.987	5.199
				22		0.433	120.541	98.605	158	6.513
				23		0.528	124.726	69	148.207	7.806
				24		0.745	91.44	57.723	128.92	11.232
				25		0.807	133.899	103.311	164.877	12.084
				26		0.828	137.24	81	242.266	12.445
				27		0.637	122.497	87.48	148.567	9.492
				28		0.761	121.124	78.443	155.53	11.327
				29		0.528	129.663	81	145.408	7.883
				30		0.936	132.465	108.463	163.175	13.907
				31		0.811	141.672	104.68	172.61	11.985
				32		0.811	115.753	52	156.237	12.249
				33		0.574	133.856	87.54	157.753	8.605
				34		0.674	152.964	116.85	185.98	10.331
				35		0.387	104.733	73.19	131	5.754
				36		0.84	146.567	79	221.94	12.781
				37		0.828	156.913	84	190.959	12.511
				38		0.537	128.451	99.039	157.496	8.094
				39		0.699	118.881	24.2	183.94	10.542
				40		0.666	138.361	28	212.117	10.026
				41		0.882	154.452	107	182.484	13.344
				42		0.591	122.434	90.42	166	8.909
				43		0.832	129.217	61.5	185.62	12.651
				44		0.453	145.475	70.68	233.986	6.806
				45		0.973	106.593	89	122.316	14.614
				46		0.595	97.084	77	147	9.036
				47		0.911	143.961	66	222.72	13.769
				48		0.533	126.87	94.7	191.34	7.669
				49		0.928	130.532	100.02	168.122	13.818
				50	Mean	0.704	129.328	82.233	173.929	10.528
				51	SD	0.224	19.694	25.093	31.279	3.387
				52	Min	0.324	75.129	21.115	111.9	4.89
				53	Max	1.36	170.884	127	242.266	20.339
	yeast	hyphal			Label	Area	Mean	Min	Max	Length
M-TCT 500uM	0	2		1		1.161	91.597	47.678	151.73	17.53
	0	3		2		1.144	96.903	67	148	17.128
	0	7		3		1.102	64.506	39	107	16.448
	0	4	1	4		1.29	76.04	39.99	186	19.247
	0	4		5		0.861	64.514	22.52	115	12.622
	0	7		6		1.248	120.14	61.559	186.857	18.598
	0	3	1	7		0.973	135.813	90.838	212.33	14.401
	0	30		8		0.707	142.535	89.493	234.73	10.73
		100		9		0.845	107.609	39.33	138.989	12.643
				10		1.073	123.495	82	215.564	16.171
				11		1.356	125.553	66.733	182.314	20.531
				12		1.381	99.522	24	156.64	20.692
				13		0.291	102.973	46	138	4.192
				14		0.416	104.273	79	132.412	6.066
				15		0.944	96.09	47.02	138.358	14.046
				16		1.19	118.726	46.321	177.89	17.896
				17		0.853	97.501	55.907	155.649	12.781
				18		0.803	103.731	67.975	164	12.24
				19		1.356	104.412	43.313	152.72	20.624
				20		1.127	117.817	32	180.17	17.031
				21		1.09	77.892	0	193	16.637
				22		0.857	130.594	59.36	183.937	12.983
				23		0.795	143.01	42	191.361	12.055
				24		1.444	105.893	43.994	167.94	21.773
				25		0.528	141.112	67	173	7.968
				26		0.686	139.112	73	214	10.393
				27		1.094	40.088	18.64	91.72	16.592
				28		0.807	63.578	18.384	87.489	12.265
				29		0.587	62.403	40.45	103.102	8.879
				30	Mean	0.966	103.36	50.017	161.376	14.523
				31	SD	0.297	27.526	22.29	37.904	4.493
				32	Min	0.291	40.088	0	87.489	4.192
				33	Max	1.444	143.01	90.838	234.73	21.773
M-Gly5
					Label	Area	Mean	Min	Max	Length
	yeast	hyphal		1		0.316	126.466	78.28	192.44	4.617
M-Gly5 100uM	0	2		2		0.404	112.132	66.32	143	5.975
	0	5		3		0.354	147.615	116	211.83	5.303
	4	10		4		0.32	137.032	108.25	172.807	4.667
	9	13		5		0.478	105.222	65	120.911	6.754
	5	12		6		0.312	133.065	95.54	205.81	4.619
	4	5		7		0.458	85.187	41.22	139.183	6.836
	3	5		8		0.483	143.733	128.243	168	7.119
	0	2	68.3544	9		0.749	95.857	45.03	138	11.492
	3	3		10		0.67	128.11	104.396	173	10.042
	3	8		11		1.032	101.82	4.85	163.341	15.397
	5	11		12		0.79	141.489	111.184	207.203	11.94
	10	14		13		0.545	150.719	91	226	8.08
	3	7		14		0.358	153.904	96.401	205	5.388
	7	7		15		0.624	69.915	40.759	119	9.534
	5	5		16		0.349	98.486	53.222	148	5.146
	3	5	60.6061	17		1.028	105.741	75	135.623	15.675
				18		0.624	91.857	70	124.368	9.505
	64	114		19		0.836	99.246	54.71	166.359	12.605
		64.0449		20		0.882	99.94	50.519	194	13.242
				21		0.304	121.468	90	145	4.6
				22		0.528	112.795	83.76	133	7.946
				23		0.549	104.765	85.86	145.618	8.354
				24		0.441	77.999	61.744	109.77	6.69
				25		0.349	91.718	62.05	105.542	5.091
				26		0.212	84.534	59	173.21	3.183
				27		0.828	122.393	96.27	155.88	12.497
				28		0.741	102.269	55.356	196.24	11.228
				29		0.466	91.834	32	129.855	7.051
				30		0.52	107.323	63.027	135	7.821
				31		0.412	128.223	68	143.28	6.242
				32		0.699	129.468	79.506	227	10.371
				33		0.795	126.926	78	187.188	12.038
				34		0.345	139.791	108	185	5.205
				35		0.27	81.549	65.161	101.109	3.955
				36		0.94	128.87	82	169	14.075
				37		0.329	102.678	88.167	119	4.83
				38		0.574	144.184	121.76	189.9	8.629
				39		0.653	105.948	75.151	194.604	9.855
				40		0.645	122.83	98.543	187	9.79
				41		0.495	146.42	112.506	176.898	7.434
				42		0.57	144.113	118.635	167	8.681
				43		0.745	135.025	66	185	11.173
				44		0.574	128.385	59	173.62	8.563
				45		0.778	151.536	73	251.51	11.851
				46		0.907	127.73	88.661	191.025	13.74
				47		0.699	124.603	84	189.419	10.566
				48		0.707	132.427	77.359	187.67	10.486
				49		0.524	152.395	61	181.509	7.952
				50		0.919	127.129	91	148.65	13.821
				51		0.869	96.057	48.335	149	13.272
				52		0.324	80.848	58.06	114	4.67
				53		0.824	126.941	43	186.505	12.458
				54		0.657	111.702	84	150.84	10.019
				55		0.404	99.851	66.991	126	6.151
				56		0.853	102.998	72.45	146.6	13.043
				57		0.67	155.623	118.48	251.12	10.163
				58		0.969	121.362	79.458	163	14.628
				59		0.749	74.966	35.885	105.377	11.334
				60		0.724	137.866	115.099	178.105	10.989
				61		0.724	76.751	43.72	148.4	10.98
				62		0.47	130.578	93	198.85	7.114
				63		0.516	110.228	44.306	162	7.82
				64		0.998	127.618	94.15	152.695	15.26
				65		0.649	105.876	64	142.095	9.659
				66		0.337	117.664	83.315	145	5.042
				67		0.495	83.447	56	129.76	7.475
				68		0.953	132.654	84.92	194.499	14.581
				69		0.853	106.92	65.882	179.368	12.935
				70		0.628	142.99	91.633	176.891	9.591
				71		0.287	136.672	117.701	165	4.349
				72		0.491	123.795	104.67	140	7.443
				73		0.275	120.866	101.861	142.6	4.131
				74		0.607	105.605	64.29	142	9.276
				75		0.416	120.527	98	148	6.349
				76		0.241	123.866	94	231.72	3.673
				77		0.745	105.6	83.438	174	11.273
				78		0.541	114.486	98.28	140	8.18
				79		0.84	126.716	101	151	12.527
				80		0.483	115.15	91.52	140.76	7.388
				81		0.524	88.408	74	142	7.92
				82		0.412	123.099	78.361	145.024	6.143
				83		0.924	130.802	89	169.24	13.95
				84		0.745	146.71	53	188.96	11.34
				85		0.42	138.807	63.954	224.05	6.288
				86		0.541	131.287	88.922	177.335	8.191
				87		0.458	178.113	121.955	201.6	6.88
				88		0.595	148.856	100	209	8.907
				89		0.724	136.269	86	194.29	10.914
				90		0.541	134.744	105	154.264	8.173
				91		0.478	111.291	87.2	160	7.086
				92		0.936	104.449	63	136.892	14.196
				93		0.761	96.117	46.29	149.503	11.293
				94		0.57	107.352	34	139	8.635
				95		0.778	119.612	81.625	235.68	11.61
				96		0.691	85.305	63	146.64	10.21
				97	Mean	0.602	118.149	78.262	165.49	9.075
				98	SD	0.208	21.768	24.033	32.886	3.175
				99	Min	0.212	69.915	4.85	101.109	3.183
				100	Max	1.032	178.113	128.243	251.51	15.675
	yeast	hyphal		1		0.707	133.28	70.459	183.037	10.491
M-Gly5 200uM	0	2		2		1.161	129.155	75.14	186	17.487
	1	5		3		1.023	118	75.627	167	15.391
	0	4	91.6667	4		1.094	97.453	54.553	131.4	16.582
	0	5		5		1.023	86.294	21.544	123.799	15.489
	2	4	81.8182	6		1.069	92.14	65.861	120.544	16.293
				7		0.578	80.192	54	97	8.399
	3	20		8		0.936	76.777	54.762	167	14.289
		86.9565		9		1.256	121.467	31.29	191.997	18.702
				10		0.957	134.937	59	218	14.45
				11		0.524	120.42	88.923	185.828	7.693
				12		0.936	120.664	71.522	215.76	14.17
				13		0.978	119.121	93.202	163.97	14.859
				14		1.298	127.301	88.34	164.44	19.358
				15		0.437	112.309	82.693	151.761	6.673
				16		0.395	117.898	78	131	6.009
				17		0.52	84.132	72	99.54	7.958
				18		1.136	107.72	64.35	149.782	17.34
				19		0.603	158.946	120.34	188	9.221
				20		0.72	123.332	86.56	178.354	11.001
				21		0.699	175.2	133	210	10.462
				22	Mean	0.86	116.035	73.389	163.058	12.967
				23	SD	0.277	24.661	25.3	35.533	4.188
				24	Min	0.395	76.777	21.544	97	6.009
				25	Max	1.298	175.2	133	218	19.358
	yeast	hyphal		1		1.523	80.153	19.638	157	22.782
M-Gly5 500uM	0	5		2		1.664	110.114	59.465	147.888	25.496
	0	6		3		1.548	128.311	93.255	214.82	23.609
	0	3		4		1.689	71.877	19.08	104	25.73
	0	11		5		1.527	149.531	89.809	194.547	23.165
	0	8	100	6		1.577	152.713	100.533	226.695	24.067
	0	1		7		1.169	144.697	99.8	218.902	17.917
	0	1		8		0.724	96.176	53.05	144.04	10.94
	1	8		9		1.34	130.382	110.367	143.98	20.566
	1	8		10		0.666	141.449	39.57	184.567	10.04
	1	19	92.5	11		1.46	100.102	66.536	140.5	22.273
				12		1.527	113.631	72.304	158.787	23.238
	3	70		13		1.373	133.542	104.453	185.991	20.915
		95.8904		14		1.639	122.425	73.653	159.083	24.993
				15		0.774	123.882	86	159.991	11.803
				16		1.714	133.656	97.769	222.801	26.162
				17		1.943	122.497	58.984	218.402	29.665
				18		1.523	123.302	5.11	182.917	23.26
				19		1.34	124.496	78.43	187.85	20.528
				20		1.448	77.051	28.12	112.75	22.206
				21		1.864	98.792	65.425	157	28.543
				22		1.477	104.493	39	152.587	22.623
				23		0.915	101.106	68	147.56	14.003
				24		0.612	124.745	76.66	184	9.188
				25		1.693	86.087	44	112	25.906
				26		1.452	95.36	48.511	173.82	21.982
				27		0.965	92.766	50.89	114.836	14.777
				28		1.51	85.23	27.206	139.227	23.175
				29		0.949	116.056	70	146.667	14.373
				30		1.959	125.791	72.62	196.394	30.118
				31		1.494	127.898	53.146	194.4	22.776
				32		1.506	124.648	47.316	212.749	22.993
				33		0.587	139.806	100.055	188.728	8.821
				34		0.857	136.525	68	243.8	13.088
				35		1.693	132.772	88.699	190.343	26.039
				36		1.481	81.565	42	115.56	22.676
				37		1.677	107.891	78.7	134	25.785
				38		1.872	109.012	61.357	152.168	28.798
				39		1.656	101.383	58.42	150.894	25.445
				40		1.552	106.247	39.926	161.73	23.666
				41		1.406	111.948	62.37	168.4	21.7
				42		1.548	108.542	72.625	177.978	23.711
				43		1.485	87.145	33.356	158.466	22.776
				44		1.847	75.086	51	95.263	28.275
				45		1.248	74.486	49	95	19.114
				46		1.011	59.098	31.44	99.8	15.437
				47		1.315	66.05	31.66	98.116	20.008
				48	Mean	1.4	109.798	61.432	162.277	21.386
				49	SD	0.359	23.581	25.262	38.246	5.529
				50	Min	0.587	59.098	5.11	95	8.821
				51	Max	1.959	152.713	110.367	243.8	30.118
GM-Gly5					Label	Area	Mean	Min	Max	Length
	yeast	hyphal		1		0.832	168.044	122	255	12.445
GM-Gly5 200uM	2	1		2		0.853	97.168	84.106	145	12.596
	1	3		3		0.711	114.506	96	156	10.742
	3	10		4		0.836	120.291	76	198.36	12.608
	2	3		5		0.362	125.246	93	157.409	5.498
	0	3	71.4286	6		1.102	141.991	91.24	194.4	16.776
	5	1		7		0.62	157.732	115	199.328	9.431
	4	2		8		0.832	132.529	57	163.954	12.661
	4	2		9		0.815	108.731	77.9	191	12.057
	4	9	45.1613	10		0.836	154.859	122.361	176.176	12.6
	25	34		11		0.545	121.754	73.839	184.46	8.368
		57.6271		12		0.886	131.28	108	160.68	13.396
				13		0.661	112.687	105.069	120.025	10.063
				14		0.736	90.664	76	103.259	11.06
				15		1.269	108.282	0	151.979	19.337
				16		0.537	73.342	59	88.41	8.224
				17		1.048	118.003	58.751	162.254	16
				18		1.46	124.927	91.52	160	22.243
				19		1.598	133.833	97.727	208.868	24.436
				20		0.695	123.006	102.44	151.361	10.332
				21		0.72	122.492	78.66	167.84	10.491
				22		0.711	102.625	60.089	140	10.867
				23		0.491	119.095	74.45	161.026	7.499
				24		0.37	106.996	80	121.428	5.451
				25		0.753	119.457	48.85	159.672	11.38
				26		0.524	113.272	71.6	206	7.921
				27		0.512	102.053	85	123.2	7.788
				28	Mean	0.79	120.18	81.689	163.225	11.936
				29	SD	0.298	20.311	25.592	35.586	4.568
				30	Min	0.362	73.342	0	88.41	5.451
				31	Max	1.598	168.044	122.361	255	24.436
	yeast	hyphal
GM-Gly5 500uM	2	4			Label	Area	Mean	Min	Max	Length
	0	5	81.8182	1		0.741	96.44	66.519	169.44	11.292
	1	5		2		0.703	106.7	48.5	164.872	10.518
	3	6	73.3333	3		0.574	85.95	26	152	8.764
				4		0.391	89.669	24.787	154.278	5.895
	6	20		5		0.562	104.425	77.282	126.063	8.53
		76.9231		6		0.807	98.581	80.882	130	12.273
				7		0.695	107.037	64.982	126	10.566
				8		0.491	126.209	107.112	161.98	7.335
				9		0.811	115.495	72	145.406	12.272
				10		0.508	122.888	64	160	7.794
				11		1.048	136.718	80.585	209.838	15.973
				12		1.302	101.167	60.74	153.567	19.846
				13		0.919	103.79	79	157.255	13.908
				14		1.053	100.433	48.808	149.729	15.828
				15		0.832	136.899	83.4	190.602	12.527
				16		0.77	100.608	70.48	147.651	11.631
				17		0.753	120.694	80	151.137	11.548
				18	Mean	0.762	109.041	66.769	155.872	11.559
				19	SD	0.231	15.1	20.765	21.14	3.51
				20	Min	0.391	85.95	24.787	126	5.895
				21	Max	1.302	136.899	107.112	209.838	19.846
940
					Label	Area	Mean	Min	Max	Length
	yeast	hyphal		1		0.79	135.318	92	178.45	11.68
940 500uM	1	30	96.7742	2		2.118	139.2	97.863	203.332	31.62
	0	4		3		1.335	98.851	42.218	149.8	20.109
	0	3		4		0.799	150.768	113	183	11.642
	1	6	92.8571	5		1.09	120.69	65.78	203	16.27
				6		1.926	115.57	33.168	189	28.881
	2	43		7		2.409	130.203	47.78	202.05	35.284
		95.5556		8		1.91	126.263	69	200	28.424
				9		1.831	133.157	86.08	176	27.166
				10		2.088	126.082	62.18	198.06	31.033
				11		1.098	106.778	56.086	159.29	16.415
				12		1.365	132.663	56.174	180.006	19.792
				13		1.764	157.205	86	227.077	26.116
				14		2.068	110.871	47.2	171.89	31.223
				15		2.13	140.344	86.163	219	31.885
				16		2.009	155.774	123.703	221.3	30.039
				17		0.582	167.49	132	203.64	8.527
				18		1.494	143.346	70.3	202	22.476
				19		1.776	134.548	57.56	199	26.259
				20		2.167	135.485	60.699	211	31.931
				21		2.222	117.446	38.468	171.804	33.725
				22		2.222	104.349	43	170.465	33.725
				23		1.086	145.165	80.32	194	16.175
				24		2.638	83.728	41.623	152.87	40.355
				25		0.982	129.797	52	199.49	14.172
				26	Mean	1.676	129.644	69.615	190.621	24.997
				27	SD	0.57	19.462	26.939	20.675	8.654
				28	Min	0.582	83.728	33.168	149.8	8.527
				29	Max	2.638	167.49	132	227.077	40.355
					Label	Area	Mean	Min	Max	Length
	yeast	hyphal		1		1.385	119.254	100.47	158.317	20.911
940 200uM	0	3	1	2		1.71	151.937	50	243.437	25.621
	0	3		3		1.681	107.377	36.35	164.221	25.247
	0	4		4		1.073	107.083	54.02	193.27	16.006
	0	7	1	5		0.795	125.661	13	181.425	11.67
				6		1.452	102.082	43.367	208.2	21.8
	0	17		7		0.807	123.007	65.8	202.12	12.279
		100		8		1.032	98.45	34	154.78	15.524
				9		0.807	112.121	3.4	194.123	11.887
				10		1.439	103.824	6.432	211.004	21.62
				11	Mean	1.218	115.08	40.684	191.09	18.257
				12	SD	0.359	15.829	29.571	27.433	5.439
				13	Min	0.795	98.45	3.4	154.78	11.67
				14	Max	1.71	151.937	100.47	243.437	25.621
					Label	Area	Mean	Min	Max	Length
	yeast	hyphal		1		1.481	152.634	117.08	187	22.62
940 100uM	1	6		2		1.003	146.35	101	180.47	15.329
	2	15	87.5	3		1.298	110.41	59.35	150.547	19.79
	1	13		4		0.99	138.557	77	189.687	14.626
	2	12	89.2857	5		1.348	113.278	53.33	216	20.508
				6		0.699	126.553	82.96	188	10.518
	6	46		7		1.148	82.486	41	147.502	16.864
		88.4615		8		0.928	125.526	44.338	175.417	14.029
				9		1.348	112.572	38.625	174.31	20.445
				10		1.365	92.538	38.08	146.589	20.643
				11		1.236	127.384	80	176.7	18.547
				12		0.886	120.578	46.55	190.789	13.451
				13		1.485	109.487	51.536	158.548	22.38
				14		1.177	111.282	53	160.844	17.874
				15		1.161	160.659	107	204.815	17.345
				16		0.978	122.875	80	170.039	14.75
				17		0.416	95.427	67.612	127.77	6.137
				18		1.485	115.154	70	179	22.506
				19		1.057	82.229	38.737	120.42	15.937
				20		0.429	116.483	82	149.4	6.34
				21		0.84	121.772	95.002	159.213	12.521
				22		0.849	109.487	57.6	158	12.951
				23		1.24	128.757	90.479	177.2	19.065
				24		0.998	138.606	80.39	190.929	15.088
				25		1.348	135.327	80.45	199	20.539
				26		0.67	105.428	66.668	152	10.154
				27		1.161	103.516	58.107	159.12	17.592
				28		1.032	138.581	97.535	172.929	15.699
				29		0.549	142.757	100.77	203.53	8.347
				30		0.957	169.162	110	224.094	14.412
				31		1.335	147.497	75.16	219.96	20.414
				32		0.661	145.58	104.517	208.814	10.079
				33		1.144	166.137	120.101	212.172	17.396
				34		1.04	135.915	74.54	223.841	15.908
				35		0.578	140.381	70.049	194.37	8.711
				36		0.982	156.811	110.3	186.53	14.839
				37		1.048	144.257	81.887	198	15.886
				38		1.053	162.992	131	193.356	15.732
				39		0.478	154.865	112	183.77	7.248
				40		0.52	161.992	131.725	217.8	7.898
				41	Mean	1.01	129.307	79.437	180.712	15.278
				42	SD	0.303	22.954	26.45	25.925	4.621
				43	Min	0.416	82.229	38.08	120.42	6.137
				44	Max	1.485	169.162	131.725	224.094	22.62
MDP
	yeast	hyphal
MDP 200uM	10	0	0
	11	0	0
	26	2	4.08163
	29	0	0
	7	0	0
	83	2
		2.35294
					Label	Area	Mean	Min	Max	Length
	yeast	hyphal		1		0.803	119.884	93.39	167	12.279
MDP 1mM	7	1		2		0.491	169.837	136	199	7.486
	2	4		3		0.965	134.704	97.5	177.49	14.623
	11	6	35.4839	4		0.595	112.771	85	133.5	9.078
	0	3		5		0.32	102.342	77	115.08	4.901
	1	2		6		0.741	154.924	121.14	197.56	11.052
	6	1	46.1538	7		0.994	145.086	93	180.453	15.042
				8		0.632	146.551	84.251	209	9.629
				9		0.383	120.706	85.2	139.72	5.781
	27	17		10		0.637	111.482	75.418	168.98	9.615
		38.6364		11		0.362	135.978	102.488	159.64	5.504
				12		0.786	168.309	112	249	12.064
				13		0.391	143.754	109	177.41	5.872
				14		0.562	153.96	117.567	189.351	8.513
				15		0.865	155.051	113.374	213.835	13.138
				16		0.666	91.746	52.468	142.88	10.042
				17		0.616	131.586	114.6	161.595	9.13
				18	Mean	0.636	135.216	98.2	175.382	9.632
				19	SD	0.206	22.67	20.62	33.143	3.126
				20	Min	0.32	91.746	52.468	115.08	4.901
				21	Max	0.994	169.837	136	249	15.042
					Label	Area	Mean	Min	Max	Length
	yeast	hyphal		1		1.036	105.123	62.64	142.85	15.856
MDP 2mM	1	1		2		0.537	161.059	119.568	219.897	8.125
	0	2		3		0.433	111.035	97.537	130.391	6.589
	2	1		4		1.406	115.406	64.21	171.231	21.274
	0	3		5		0.607	126.753	102	168.072	9.207
	0	1		6		1.822	108.517	71	158.02	27.857
	0	1	75	7		1.04	96.246	55	131	15.944
	2	3		8		0.915	116.32	84.53	144.533	13.882
	6	1		9		0.836	128.59	77	174.79	12.857
	3	4		10		0.799	144.642	111.446	189.895	12.036
	3	7	51.7241	11		0.998	171.193	126	198.787	14.986
	17	24		12		0.433	132.672	91	230.84	6.538
		58.5366		13		0.599	130.935	122.44	142	9.154
				14		1.161	89.092	66.442	104.706	17.853
				15		1.136	70.376	41.738	99.698	17.414
				16		1.044	104.235	86	135.164	15.831
				17		0.886	79.853	54	93.58	13.563
				18		1.036	85.437	51	98.59	15.824
				19	Mean	0.929	115.416	82.419	151.891	14.155
				20	SD	0.348	27.051	26.308	40.803	5.329
				21	Min	0.433	70.376	41.738	93.58	6.538
				22	Max	1.822	171.193	126	230.84	27.857
Serum
	Label	Area	Mean	Min	Max	Length
1		1.681	91.184	53	143.96	25.052
2		1.826	105.011	50	161.503	26.269
3		1.776	81.437	34.24	119.711	24.371
4		2.03	111.689	34	196	28.037
5		2.529	117.93	48	178.72	36.359
6		2.009	102.828	60.74	138.56	27.826
7		1.98	113.532	47	165	26.775
8		2.346	120.041	0	192.677	34.435
9		2.371	108.822	12.04	159.391	35.319
10		2.197	107.656	0	210.2	33.217
11		0.928	110.062	47.519	197.102	13.549
12		1.739	99.901	67	133	25.712
13		1.893	133.468	87	179	27.185
14		1.739	109.499	61.89	188.49	24.214
15		1.926	143.028	75.08	236.56	27.197
16		2.413	110.313	65.642	166.094	34.475
17		1.452	93.102	58.497	124.16	21.457
18		1.718	74.418	31.54	155	25.534
19		1.959	93.052	38	122.615	28.411
20		2.176	114.631	54	199.04	32.79
21		1.581	121.92	54	221.863	23.12
22		1.057	88.476	29	129.47	15.72
23		1.494	108.887	28.9	186.72	21.344
24		1.402	90.013	17	150.923	19.358
25		1.094	85.219	44.11	150.16	16.161
26		0.836	132.441	10.051	183	12.354
27	Mean	1.775	106.483	42.625	168.805	25.625
28	SD	0.455	16.539	22.399	31.734	6.615
29	Min	0.836	74.418	0	119.711	12.354
30	Max	2.529	143.028	87	236.56	36.359

## Sheet: Supplementary Fig. 5
Supplementary Figure 5
Bacterial CFU in the feces of mice treated with different antibiotics, 5 mice in a group.
	Un	Amp	Aug	Cef	Chl	Str
Mouse 1	12200000000	852000	152000	116000	9710000	907000
Mouse 2	8130000000	873000	85900	167000	6300000	672000
Mouse 3	12200000000	927000	71100	152000	19600000	957000
Mouse 4	22300000000	840000	1450000	122000	3580000	781000
Mouse 5	14100000000	791000	735000	104000	364000	588000
	Un:Amp	Un:Aug	Un:Cef	Un:Chl	Un:Str
	0.0004	0.0004	0.0004	0.0004	0.0004
	***	***	***	***	***
	Yes	Yes	Yes	Yes	Yes
	Two-tailed	Two-tailed	Two-tailed	Two-tailed	Two-tailed

## Sheet: Supplementary Fig. 7
Supplementary Figure 7
Hyaph length of C. albicans in feces µm)
Gavaged with PBS			Gavaged with PGN solution
3 h	7 h		3 h	7 h
5	5.2		18.5	98.2
4.7	5.1		22.6	59.8
4.8	5.1		19.8	60.5
4.8	4.9		14.8	101.5
4.9	5		15.7	75.6
5.1	5		21.5	76.2
4.7	5.1		20.6	95.7
4.8	5.2		16.7	82.4
4.9	5		19.4	93.8
4.7	4.9		20.1	95.1
4.8	5.2		15.7	69.6
4.7	5.1		15.9	78.3
4.7	4.9		22.4	88.2
4.8	4.9		21.6	91.5
4.9	5		19.8	100.5
4.9	5		14.8	98.2
5	4.8		16.1	59.8
4.8	5.2		21.5	60.5
4.9	5		20.6	100.8
5	5.1		21.3	75.6
4.8	5.1		19.4	76.2
4.9	4.9		20.1	95.7
4.9	5		15.7	82.4
4.7	5		18.2	91.3
4.8	5.1		20.6	95.7
5	5		16.7	79.6
4.7	5		19.4	78.3
4.8	4.9		20.1	84.9
4.8	5.2		16.8	91.5
4.7	5.1		15.9	90.5
4.8	5.2		17.2	95.7
4.9	4.9		21.6	82.4
4.9	5		21.7	93.8
4.7	4.8		14.8	95.1
4.8	5		16.1	69.6
4.7	5		21.5	88.3
4.7	5.1		20.6	78.6
4.8	5.2		21.3	91.5
5	4.9		19.5	99.5
4.9	4.9		20.9	98.2
4.9	5		20.6	59.8
4.8	5.1		16.7	60.5
4.9	5		19.4	97.9
4.8	5		21.5	75.6
4.8	5.1		16.8	76.2
4.9	5.2		15.9	95.7
4.8	5.1		17.2	82.4
4.7	4.9		15.2	92.4
4.8	4.9		14.9	67.8
5	5		14.8	60.5
4.9	5.1		16.1	68.9

[truncated: 2 more sheets: Supplementary Fig. 8 , Supplementary Fig. 9]
